# Supplementary material for: Single-trial detection of auditory cues from the rat brain using memristors
Source: Sci Adv. 2024 Sep 4;10(36):eadp7613. doi: 10.1126/sciadv.adp7613 (PMC11373585; doi:10.1126/sciadv.adp7613)
Supplement: Supplementary file 2 — Movie S1 [file sciadv.adp7613_movie_s1.zip]

Archive with 1 entries (1 files):
- sciadv.adp7613_movie_s1.mp4
